# Supplementary material for: PMMA-Based Composite Gel Polymer Electrolyte with Plastic Crystal Adopted for High-Performance Solid ECDs
Source: Polymers (Basel). 2023 Jul 11;15(14):3008. doi: 10.3390/polym15143008 (PMC10384775; doi:10.3390/polym15143008)
Supplement: Supplementary file 1 [file polymers-15-03008-s001.zip]

Archive with 1 entries (1 files):
- polymers-2493819-supplementary.pdf
